# Supplementary material for: Alignment-independent technique for 3D QSAR analysis
Source: J Comput Aided Mol Des. 2016 Mar 30;30:331–45. doi: 10.1007/s10822-016-9909-0 (PMC4833814; doi:10.1007/s10822-016-9909-0)
Supplement: Supplementary file 3 — Supplementary material 3 (XLSX 44 kb) [file 10822_2016_9909_MOESM3_ESM.xlsx]

## Sheet: ANDROGENS
Ss\Ds	KierFlexibility Index	LogRBA									Sorted	Ss\Ds	KierFlexibility Index	LogRBA
S0000001	3.76905	-3.13										S0000037	1.73987	-2.59		48 molecules below 3
S0000002	2.87136	-3.19										S0000021	1.89021	-3.17		70 molecules between 3 and 5
S0000003	3.42667	-2.08										S0000103	2.2259	-1.58		28 only have high flexibility over 5
S0000004	2.57195	-2.13										S0000129	2.26169	-2.61
S0000005	2.7726	-2.4										S0000049	2.29901	-2.67
S0000006	2.7726	-0.12										S0000096	2.35034	-2.4
S0000007	3.09521	-0.1										S0000042	2.39019	-1.43
S0000008	3.6568	-1.74										S0000059	2.39784	-2.02
S0000009	3.86182	-1.73										S0000065	2.40966	-2.63
S0000010	2.75831	-1.72										S0000095	2.4985	-2.25
S0000011	4.16175	-3.18										S0000048	2.53133	-2.39
S0000012	2.81	-2.53										S0000015	2.53556	-3.12
S0000013	2.73939	-2.76										S0000057	2.55249	-2.77
S0000014	3.1686	-2.46										S0000004	2.57195	-2.13
S0000015	2.53556	-3.12										S0000022	2.57195	0.54
S0000016	2.97483	-1.44										S0000041	2.60803	-2.78
S0000017	2.66111	-2.52										S0000140	2.62475	2.05
S0000018	4.06908	-2.1										S0000017	2.66111	-2.52
S0000019	5.31696	-2.08										S0000047	2.66111	-2.44
S0000020	2.9298	-1.98										S0000133	2.69679	2
S0000021	1.89021	-3.17										S0000028	2.70218	-2.48
S0000022	2.57195	0.54										S0000056	2.70218	-1.78
S0000023	3.37001	-2.25										S0000013	2.73939	-2.76
S0000024	3.25226	-0.81										S0000010	2.75831	-1.72
S0000025	3.25226	0.36										S0000070	2.75898	-3.12
S0000026	3.79829	-3.46										S0000005	2.7726	-2.4	almost rigid
S0000027	3.47838	-2.27										S0000006	2.7726	-0.12
S0000028	2.70218	-2.48										S0000094	2.78648	-1.61
S0000029	2.81	-2.67										S0000127	2.7981	-2.11
S0000030	3.14875	-2.44										S0000012	2.81	-2.53
S0000031	2.88943	-3.09										S0000029	2.81	-2.67
S0000032	4.66822	-2.27										S0000036	2.81068	-0.62
S0000033	3.12229	-2.89										S0000099	2.84155	-1.64
S0000034	4.29398	-2.85										S0000053	2.84272	-3.32
S0000035	3.11123	-0.31										S0000002	2.87136	-3.19
S0000036	2.81068	-0.62										S0000091	2.87533	-2.39
S0000037	1.73987	-2.59										S0000031	2.88943	-3.09
S0000038	9.43706	-1.81										S0000020	2.9298	-1.98
S0000039	6.5147	-2.74										S0000139	2.95636	-2.13
S0000040	6.05168	-1.69										S0000050	2.95854	-1.98
S0000041	2.60803	-2.78										S0000090	2.95854	-1
S0000042	2.39019	-1.43										S0000136	2.95854	1.28
S0000043	3.47838	-2.19										S0000098	2.96211	-2.44
S0000044	6.09981	-1.8										S0000016	2.97483	-1.44
S0000045	2.97483	-0.91										S0000045	2.97483	-0.91
S0000046	7.36467	-1.49										S0000092	2.97483	-3.15
S0000047	2.66111	-2.44										S0000093	2.99027	-1.42
S0000048	2.53133	-2.39										S0000054	2.99631	-1.64
S0000049	2.29901	-2.67										S0000067	3.00675	-2.39
S0000050	2.95854	-1.98										S0000138	3.01157	0.54
S0000051	3.04685	1.45										S0000102	3.02348	-2.81
S0000052	3.04685	-0.74										S0000107	3.03062	1.28
S0000053	2.84272	-3.32										S0000051	3.04685	1.45
S0000054	2.99631	-1.64										S0000052	3.04685	-0.74
S0000055	4.53811	0.94										S0000007	3.09521	-0.1
S0000056	2.70218	-1.78										S0000061	3.09521	-2.12
S0000057	2.55249	-2.77										S0000084	3.09521	2.14
S0000058	3.68622	-0.41										S0000116	3.10968	0.41
S0000059	2.39784	-2.02										S0000117	3.10968	-0.7
S0000060	3.11123	-0.66										S0000035	3.11123	-0.31
S0000061	3.09521	-2.12										S0000060	3.11123	-0.66
S0000062	3.83007	-1.7										S0000033	3.12229	-2.89
S0000063	6.71522	-1.72										S0000030	3.14875	-2.44
S0000064	6.47498	-2.09										S0000014	3.1686	-2.46	kinda flexible
S0000065	2.40966	-2.63										S0000109	3.18263	2.27
S0000066	14.3918	-3.28										S0000024	3.25226	-0.81
S0000067	3.00675	-2.39										S0000025	3.25226	0.36
S0000068	3.50425	-2.09										S0000071	3.29155	-2.32
S0000069	6.65956	-2.07										S0000144	3.29308	-2.5
S0000070	2.75898	-3.12										S0000143	3.36036	-2.05
S0000071	3.29155	-2.32										S0000023	3.37001	-2.25
S0000072	3.3899	-1.51										S0000072	3.3899	-1.51
S0000073	8.06225	-1.64										S0000130	3.41582	-0.7
S0000074	4.0056	-1.87										S0000003	3.42667	-2.08
S0000075	4.0378	-2.77										S0000027	3.47838	-2.27
S0000076	4.01408	-0.32										S0000043	3.47838	-2.19
S0000077	4.15069	-1.66										S0000118	3.50421	1.22
S0000078	4.7315	-2.42										S0000068	3.50425	-2.09
S0000079	6.04516	0.07										S0000089	3.59951	-1.87
S0000080	6.54913	-2.22										S0000088	3.60492	-1.66
S0000081	12.1875	-1.95										S0000112	3.61004	-3
S0000082	4.82177	-2.73										S0000008	3.6568	-1.74
S0000083	4.71999	-3.44										S0000131	3.6724	-0.64
S0000084	3.09521	2.14										S0000058	3.68622	-0.41
S0000085	4.04351	-1.31										S0000132	3.72407	-2.22
S0000086	9.78781	-2.84										S0000142	3.74819	-1.98
S0000087	14.3249	-3.56										S0000001	3.76905	-3.13
S0000088	3.60492	-1.66										S0000026	3.79829	-3.46
S0000089	3.59951	-1.87										S0000062	3.83007	-1.7
S0000090	2.95854	-1										S0000009	3.86182	-1.73
S0000091	2.87533	-2.39										S0000074	4.0056	-1.87
S0000092	2.97483	-3.15										S0000076	4.01408	-0.32
S0000093	2.99027	-1.42										S0000075	4.0378	-2.77
S0000094	2.78648	-1.61										S0000085	4.04351	-1.31
S0000095	2.4985	-2.25										S0000018	4.06908	-2.1
S0000096	2.35034	-2.4										S0000077	4.15069	-1.66
S0000097	4.37872	-2.42										S0000011	4.16175	-3.18
S0000098	2.96211	-2.44										S0000137	4.21801	-0.79
S0000099	2.84155	-1.64										S0000034	4.29398	-2.85
S0000100	4.38678	-1.47										S0000097	4.37872	-2.42
S0000101	11.9598	-1.78										S0000100	4.38678	-1.47
S0000102	3.02348	-2.81										S0000134	4.49946	-0.35
S0000103	2.2259	-1.58										S0000105	4.5027	-2.25
S0000104	4.92195	-2.12										S0000055	4.53811	0.94
S0000105	4.5027	-2.25										S0000106	4.54586	-2.26
S0000106	4.54586	-2.26										S0000120	4.57901	-1.81
S0000107	3.03062	1.28										S0000125	4.57901	-1.94
S0000108	6.48894	-2.61										S0000110	4.61387	-1.84
S0000109	3.18263	2.27										S0000032	4.66822	-2.27
S0000110	4.61387	-1.84										S0000083	4.71999	-3.44
S0000111	5.54135	-1.63										S0000078	4.7315	-2.42
S0000112	3.61004	-3										S0000119	4.80074	-1.52
S0000113	6.30776	-1.63										S0000124	4.80074	-1.76
S0000114	6.9091	-1.57										S0000082	4.82177	-2.73
S0000115	5.31696	-2.28										S0000141	4.90871	-1.69
S0000116	3.10968	0.41										S0000121	4.91818	-1.69
S0000117	3.10968	-0.7										S0000126	4.91818	-2.2
S0000118	3.50421	1.22										S0000104	4.92195	-2.12
S0000119	4.80074	-1.52										S0000123	5.20911	-1.7
S0000120	4.57901	-1.81										S0000019	5.31696	-2.08
S0000121	4.91818	-1.69										S0000115	5.31696	-2.28
S0000122	5.52728	-1.7										S0000122	5.52728	-1.7
S0000123	5.20911	-1.7										S0000111	5.54135	-1.63
S0000124	4.80074	-1.76										S0000079	6.04516	0.07
S0000125	4.57901	-1.94										S0000040	6.05168	-1.69
S0000126	4.91818	-2.2										S0000044	6.09981	-1.8
S0000127	2.7981	-2.11										S0000113	6.30776	-1.63
S0000128	6.41594	-2.05										S0000128	6.41594	-2.05
S0000129	2.26169	-2.61										S0000145	6.44759	-2.14
S0000130	3.41582	-0.7										S0000064	6.47498	-2.09
S0000131	3.6724	-0.64										S0000146	6.47498	-1.64	flexible
S0000132	3.72407	-2.22										S0000108	6.48894	-2.61
S0000133	2.69679	2										S0000039	6.5147	-2.74
S0000134	4.49946	-0.35										S0000080	6.54913	-2.22
S0000135	7.18456	-1.59										S0000069	6.65956	-2.07
S0000136	2.95854	1.28										S0000063	6.71522	-1.72
S0000137	4.21801	-0.79										S0000114	6.9091	-1.57
S0000138	3.01157	0.54										S0000135	7.18456	-1.59
S0000139	2.95636	-2.13										S0000046	7.36467	-1.49
S0000140	2.62475	2.05										S0000073	8.06225	-1.64
S0000141	4.90871	-1.69										S0000038	9.43706	-1.81
S0000142	3.74819	-1.98										S0000086	9.78781	-2.84
S0000143	3.36036	-2.05										S0000101	11.9598	-1.78
S0000144	3.29308	-2.5										S0000081	12.1875	-1.95
S0000145	6.44759	-2.14										S0000087	14.3249	-3.56
S0000146	6.47498	-1.64										S0000066	14.3918	-3.28

## Sheet: ESTROGENS
Estrogens				Sorted	Estrogens
ID	Kier_flex_index	Property			ID	Kier_flex_index	Property			41 molecules below 3
S0000002	2.96211	-0.36			S0000206	1.85293	-4.17			58 molecules between 3 and 5
S0000003	2.87533	-0.82			S0000610	1.85293	-3.87			31 only have high flexibility over 5
S0000004	3.20169	-1.65			S0000336	2.0881	-3.38
S0000005	3.43139	-2.98			S0000651	2.0881	-3.66
S0000006	6.09981	-2.31			S0000350	2.13876	-4.5
S0000012	6.71522	1.48			S0000071	2.2259	-1.89
S0000015	3.37926	-2.35			S0000126	2.35476	-0.05
S0000018	4.06171	-2.78			S0000174	2.39019	-3.04
S0000023	4.38678	-0.6			S0000446	2.39019	-3.44
S0000024	9.0792	-4.09			S0000637	2.42655	-2.2
S0000026	2.55249	-3.41			S0000178	2.53133	-3.26
S0000030	2.66111	-3.54			S0000649	2.55238	-3.67
S0000031	2.66111	-3.37			S0000026	2.55249	-3.41
S0000043	2.70218	-2.78			S0000539	2.57195	-0.3
S0000044	4.91818	-2.85			S0000634	2.62475	-0.29
S0000050	3.86182	-0.64			S0000030	2.66111	-3.54
S0000054	3.26542	-1.44			S0000031	2.66111	-3.37
S0000055	4.38174	-3.25			S0000062	2.66111	-3.61
S0000056	2.82143	-2.77			S0000043	2.70218	-2.78
S0000057	2.82143	-2.18			S0000162	2.70218	-3.05
S0000062	2.66111	-3.61			S0000540	2.73428	1.14
S0000071	2.2259	-1.89			S0000650	2.75831	-3.61
S0000073	3.92131	-1.82			S0000672	2.7712	-3.44
S0000077	5.10357	2.6			S0000086	2.7726	2
S0000084	3.00675	-2.11			S0000088	2.78212	0.86
S0000085	3.09521	-2.89			S0000056	2.82143	-2.77
S0000086	2.7726	2			S0000057	2.82143	-2.18
S0000087	2.97483	0.99			S0000099	2.86714	0.49
S0000088	2.78212	0.86			S0000003	2.87533	-0.82
S0000089	2.99027	2.28			S0000142	2.88943	-3.07
S0000090	10.8739	1.57			S0000163	2.9224	-3.73
S0000094	2.97483	1.47			S0000626	2.9224	-2.65
S0000095	6.9091	-1.53			S0000671	2.96186	-3.22
S0000096	2.97483	1.82			S0000002	2.96211	-0.36
S0000097	3.58371	1.14			S0000270	2.96211	-2.35
S0000098	10.8834	1.16			S0000717	2.96211	-0.35
S0000099	2.86714	0.49			S0000504	2.96661	-0.82
S0000100	3.61416	-2.67			S0000087	2.97483	0.99
S0000101	3.25226	-0.92			S0000094	2.97483	1.47
S0000108	4.93579	2.48			S0000096	2.97483	1.82
S0000109	4.50977	1.57			S0000089	2.99027	2.28
S0000110	7.59715	0.21			S0000084	3.00675	-2.11
S0000111	7.36467	2.24			S0000684	3.06571	-2.3
S0000112	8.06225	-0.14			S0000085	3.09521	-2.89
S0000113	6.49224	-0.14			S0000139	3.09758	-2.61
S0000114	4.09643	-1.5			S0000158	3.09758	-2.46
S0000116	3.40546	-3.05			S0000656	3.10968	-0.67
S0000117	3.37754	0.35			S0000119	3.11448	-2.13
S0000118	3.40546	-1.55			S0000180	3.12229	-3.02
S0000119	3.11448	-2.13			S0000655	3.14192	-0.15
S0000120	4.26313	-1.16			S0000124	3.16909	-1.61
S0000121	3.63701	-2.37			S0000004	3.20169	-1.65
S0000122	6.44759	0.32			S0000101	3.25226	-0.92
S0000124	3.16909	-1.61			S0000054	3.26542	-1.44
S0000125	3.58758	-3.09			S0000140	3.31722	-1.87
S0000126	2.35476	-0.05			S0000638	3.37001	-1.65
S0000127	3.58651	-2.75			S0000117	3.37754	0.35
S0000135	6.92187	1.63			S0000015	3.37926	-2.35
S0000139	3.09758	-2.61			S0000116	3.40546	-3.05
S0000140	3.31722	-1.87			S0000118	3.40546	-1.55
S0000142	2.88943	-3.07			S0000639	3.42667	-1.48
S0000158	3.09758	-2.46			S0000005	3.43139	-2.98
S0000162	2.70218	-3.05			S0000485	3.48709	-0.55
S0000163	2.9224	-3.73			S0000646	3.49236	-3.44
S0000168	4.02349	-2.45			S0000176	3.50425	-1.07
S0000169	5.22101	-3.13			S0000424	3.52586	-2.69
S0000170	5.68635	-1.51			S0000097	3.58371	1.14
S0000173	4.53101	-3.67			S0000127	3.58651	-2.75
S0000174	2.39019	-3.04			S0000125	3.58758	-3.09
S0000175	8.19903	1.18			S0000670	3.61004	-3.22
S0000176	3.50425	-1.07			S0000100	3.61416	-2.67
S0000177	8.50871	0.14			S0000121	3.63701	-2.37
S0000178	2.53133	-3.26			S0000673	3.63701	-2.74
S0000180	3.12229	-3.02			S0000675	3.67068	-2.82
S0000206	1.85293	-4.17			S0000425	3.69741	-1.44
S0000270	2.96211	-2.35			S0000641	3.73099	-0.68
S0000272	3.83842	-2.55			S0000714	3.76905	-3.16
S0000336	2.0881	-3.38			S0000272	3.83842	-2.55
S0000350	2.13876	-4.5			S0000415	3.83842	-2.43
S0000415	3.83842	-2.43			S0000050	3.86182	-0.64
S0000424	3.52586	-2.69			S0000073	3.92131	-1.82
S0000425	3.69741	-1.44			S0000518	3.92379	1.16
S0000446	2.39019	-3.44			S0000645	3.92923	-0.02
S0000485	3.48709	-0.55			S0000669	4.02108	-2.54
S0000499	4.20069	-1.26			S0000635	4.02194	-2.74
S0000504	2.96661	-0.82			S0000168	4.02349	-2.45
S0000518	3.92379	1.16			S0000018	4.06171	-2.78
S0000535	5.73019	1.31			S0000114	4.09643	-1.5
S0000539	2.57195	-0.3			S0000644	4.15423	-0.05
S0000540	2.73428	1.14			S0000499	4.20069	-1.26
S0000610	1.85293	-3.87			S0000120	4.26313	-1.16
S0000621	5.69892	-0.89			S0000648	4.29398	-3.07
S0000622	6.05168	-2.88			S0000055	4.38174	-3.25
S0000623	4.99534	-0.63			S0000023	4.38678	-0.6
S0000624	4.39224	0.42			S0000624	4.39224	0.42
S0000626	2.9224	-2.65			S0000109	4.50977	1.57
S0000633	6.37863	-1.25			S0000173	4.53101	-3.67
S0000634	2.62475	-0.29			S0000044	4.91818	-2.85
S0000635	4.02194	-2.74			S0000108	4.93579	2.48
S0000636	5.96976	0.97			S0000623	4.99534	-0.63
S0000637	2.42655	-2.2			S0000077	5.10357	2.6
S0000638	3.37001	-1.65			S0000169	5.22101	-3.13
S0000639	3.42667	-1.48			S0000642	5.31696	1.19
S0000640	5.36849	0.6			S0000640	5.36849	0.6
S0000641	3.73099	-0.68			S0000643	5.38283	1.11
S0000642	5.31696	1.19			S0000170	5.68635	-1.51
S0000643	5.38283	1.11			S0000621	5.69892	-0.89
S0000644	4.15423	-0.05			S0000535	5.73019	1.31
S0000645	3.92923	-0.02			S0000636	5.96976	0.97
S0000646	3.49236	-3.44			S0000622	6.05168	-2.88
S0000647	9.43706	-1.73			S0000006	6.09981	-2.31
S0000648	4.29398	-3.07			S0000633	6.37863	-1.25
S0000649	2.55238	-3.67			S0000122	6.44759	0.32
S0000650	2.75831	-3.61			S0000677	6.47498	-0.69
S0000651	2.0881	-3.66			S0000113	6.49224	-0.14
S0000655	3.14192	-0.15			S0000663	6.5147	-2.09
S0000656	3.10968	-0.67			S0000665	6.61487	-1.74
S0000663	6.5147	-2.09			S0000012	6.71522	1.48
S0000665	6.61487	-1.74			S0000095	6.9091	-1.53
S0000669	4.02108	-2.54			S0000135	6.92187	1.63
S0000670	3.61004	-3.22			S0000676	7.17456	-0.19
S0000671	2.96186	-3.22			S0000111	7.36467	2.24
S0000672	2.7712	-3.44			S0000110	7.59715	0.21
S0000673	3.63701	-2.74			S0000112	8.06225	-0.14
S0000675	3.67068	-2.82			S0000175	8.19903	1.18
S0000676	7.17456	-0.19			S0000177	8.50871	0.14
S0000677	6.47498	-0.69			S0000024	9.0792	-4.09
S0000684	3.06571	-2.3			S0000647	9.43706	-1.73
S0000714	3.76905	-3.16			S0000090	10.8739	1.57
S0000717	2.96211	-0.35			S0000098	10.8834	1.16

## Sheet: AcuteTox
Aq_tox				Sorted	Aq_tox
ID	Kier_flex_index	Property			ID	Kier_flex_index	Property			41 molecules below 3
S0000001	4.21011	6.24			S0000150	1.46987	5.86			69 molecules between 3 and 5
S0000002	4.23279	5.57			S0000151	1.51209	5.03			44 molecules have high flexibility
S0000003	4.75868	5.64			S0000059	1.60472	4.18
S0000004	5.31473	5.8			S0000039	1.79793	2.2
S0000005	4.23279	5.46			S0000065	1.79793	3.67
S0000006	4.32282	5.93			S0000153	1.89021	5.83
S0000007	4.44225	5.97			S0000124	1.94993	5.04
S0000008	4.94691	5.56			S0000035	1.98786	2.15
S0000009	4.21011	6.33			S0000047	1.98786	3.39
S0000010	3.99459	5.56			S0000049	1.99842	3.11
S0000011	4.50833	5.66			S0000050	1.99842	3.41
S0000012	4.32282	6.01			S0000051	1.99842	4.16
S0000013	4.32282	6.03			S0000040	2.14595	1.95
S0000014	4.94691	5.67			S0000041	2.14595	1.91
S0000015	4.43347	0.65			S0000064	2.17865	3.69
S0000016	4.33093	0.69			S0000057	2.18945	4.48
S0000017	5.44862	0.93			S0000069	2.18945	3.28
S0000018	8.0356	1.15			S0000054	2.20358	4.16
S0000019	6.83689	1.56			S0000055	2.20358	5
S0000020	8.73835	1.18			S0000046	2.24219	3.62
S0000021	6.16627	1.13			S0000048	2.32366	2.54
S0000022	5.8358	1.07			S0000106	2.32596	4.59
S0000023	6.25284	1.4			S0000068	2.35543	3.5
S0000024	8.91526	1.3			S0000152	2.43016	5.73
S0000025	5.72787	1.18			S0000092	2.5159	3.45
S0000026	6.81742	1.14			S0000067	2.52657	3.6
S0000027	7.87074	1.25			S0000062	2.60575	3.82
S0000028	9.90731	1.42			S0000052	2.73527	2.62
S0000029	5.45702	1.26			S0000053	2.73527	2.4
S0000030	6.043	1.4			S0000087	2.75125	3.54
S0000031	6.26341	1.43			S0000036	2.7712	2.21
S0000032	6.86276	1.4			S0000042	2.7712	3.57
S0000033	5.95136	1.32			S0000154	2.84336	5.53
S0000034	6.19923	1.44			S0000056	2.89231	3.95
S0000035	1.98786	2.15			S0000043	2.92697	2.27
S0000036	2.7712	2.21			S0000044	2.92697	2.17
S0000037	3.57236	2			S0000079	2.92994	3.77
S0000038	3.92865	1.61			S0000066	2.96186	3.6
S0000039	1.79793	2.2			S0000072	2.96186	3.15
S0000040	2.14595	1.95			S0000132	2.96186	3.72
S0000041	2.14595	1.91			S0000093	2.96978	3.62
S0000042	2.7712	3.57			S0000076	3.05075	3.89
S0000043	2.92697	2.27			S0000058	3.08813	4.74
S0000044	2.92697	2.17			S0000095	3.16706	3.6
S0000045	3.72516	2.17			S0000088	3.20803	3.86
S0000046	2.24219	3.62			S0000102	3.23616	3.16
S0000047	1.98786	3.39			S0000111	3.23616	3.34
S0000048	2.32366	2.54			S0000120	3.23616	4.36
S0000049	1.99842	3.11			S0000101	3.36138	1.86
S0000050	1.99842	3.41			S0000080	3.3996	3.83
S0000051	1.99842	4.16			S0000133	3.42162	3.9
S0000052	2.73527	2.62			S0000085	3.4475	4.09
S0000053	2.73527	2.4			S0000094	3.45312	3.81
S0000054	2.20358	4.16			S0000061	3.48159	3.88
S0000055	2.20358	5			S0000077	3.52878	4.02
S0000056	2.89231	3.95			S0000037	3.57236	2
S0000057	2.18945	4.48			S0000071	3.61004	3.2
S0000058	3.08813	4.74			S0000135	3.61004	3.89
S0000059	1.60472	4.18			S0000138	3.61004	3.78
S0000060	4.04997	3.97			S0000139	3.63283	4.03
S0000061	3.48159	3.88			S0000081	3.64029	3.95
S0000062	2.60575	3.82			S0000082	3.64992	4.06
S0000063	5.38924	3.73			S0000131	3.68663	4.14
S0000064	2.17865	3.69			S0000089	3.69219	4.08
S0000065	1.79793	3.67			S0000045	3.72516	2.17
S0000066	2.96186	3.6			S0000130	3.7325	3.74
S0000067	2.52657	3.6			S0000070	3.76163	3.21
S0000068	2.35543	3.5			S0000073	3.87417	3.92
S0000069	2.18945	3.28			S0000038	3.92865	1.61
S0000070	3.76163	3.21			S0000010	3.99459	5.56
S0000071	3.61004	3.2			S0000147	4.02108	4.54
S0000072	2.96186	3.15			S0000078	4.03316	4.21
S0000073	3.87417	3.92			S0000060	4.04997	3.97
S0000074	4.3664	3.97			S0000112	4.06859	2.46
S0000075	5.73664	4.34			S0000136	4.07015	4.25
S0000076	3.05075	3.89			S0000148	4.09786	4.84
S0000077	3.52878	4.02			S0000140	4.10675	4.28
S0000078	4.03316	4.21			S0000127	4.11211	5.17
S0000079	2.92994	3.77			S0000086	4.20195	4.31
S0000080	3.3996	3.83			S0000099	4.20195	4.37
S0000081	3.64029	3.95			S0000001	4.21011	6.24
S0000082	3.64992	4.06			S0000009	4.21011	6.33
S0000083	4.65664	4.28			S0000002	4.23279	5.57
S0000084	5.19862	4.52			S0000005	4.23279	5.46
S0000085	3.4475	4.09			S0000145	4.26587	4.61
S0000086	4.20195	4.31			S0000100	4.26671	3.96
S0000087	2.75125	3.54			S0000141	4.29398	4.32
S0000088	3.20803	3.86			S0000144	4.29398	4.3
S0000089	3.69219	4.08			S0000006	4.32282	5.93
S0000090	4.44134	4.51			S0000012	4.32282	6.01
S0000091	4.97283	4.72			S0000013	4.32282	6.03
S0000092	2.5159	3.45			S0000016	4.33093	0.69
S0000093	2.96978	3.62			S0000122	4.34448	2.09
S0000094	3.45312	3.81			S0000074	4.3664	3.97
S0000095	3.16706	3.6			S0000015	4.43347	0.65
S0000096	6.31387	4.75			S0000090	4.44134	4.51
S0000097	4.56218	4.47			S0000007	4.44225	5.97
S0000098	5.7613	4.93			S0000125	4.49873	2.24
S0000099	4.20195	4.37			S0000011	4.50833	5.66
S0000100	4.26671	3.96			S0000149	4.55626	5.13
S0000101	3.36138	1.86			S0000097	4.56218	4.47
S0000102	3.23616	3.16			S0000083	4.65664	4.28
S0000103	4.82177	3.41			S0000142	4.75026	4.91
S0000104	7.7663	4.91			S0000003	4.75868	5.64
S0000105	6.65956	5.51			S0000103	4.82177	3.41
S0000106	2.32596	4.59			S0000107	4.852	3.65
S0000107	4.852	3.65			S0000134	4.89999	4.26
S0000108	6.08064	3.65			S0000008	4.94691	5.56
S0000109	6.68313	2.76			S0000014	4.94691	5.67
S0000110	7.60335	4.02			S0000091	4.97283	4.72
S0000111	3.23616	3.34			S0000123	5.01411	2.3
S0000112	4.06859	2.46			S0000137	5.04858	4.48
S0000113	5.59798	2.9			S0000121	5.12029	4.19
S0000114	12.1875	4.33			S0000084	5.19862	4.52
S0000115	5.46109	2.51			S0000143	5.21856	4.94
S0000116	13.7743	3.43			S0000004	5.31473	5.8
S0000117	7.40749	3.64			S0000063	5.38924	3.73
S0000118	12.674	4.55			S0000017	5.44862	0.93
S0000119	14.3918	5.34			S0000029	5.45702	1.26
S0000120	3.23616	4.36			S0000115	5.46109	2.51
S0000121	5.12029	4.19			S0000113	5.59798	2.9
S0000122	4.34448	2.09			S0000128	5.59798	3.05
S0000123	5.01411	2.3			S0000129	5.69743	3.47
S0000124	1.94993	5.04			S0000025	5.72787	1.18
S0000125	4.49873	2.24			S0000075	5.73664	4.34
S0000126	6.43145	2.18			S0000098	5.7613	4.93
S0000127	4.11211	5.17			S0000146	5.77071	4.8
S0000128	5.59798	3.05			S0000022	5.8358	1.07
S0000129	5.69743	3.47			S0000033	5.95136	1.32
S0000130	3.7325	3.74			S0000030	6.043	1.4
S0000131	3.68663	4.14			S0000108	6.08064	3.65
S0000132	2.96186	3.72			S0000021	6.16627	1.13
S0000133	3.42162	3.9			S0000034	6.19923	1.44
S0000134	4.89999	4.26			S0000023	6.25284	1.4
S0000135	3.61004	3.89			S0000031	6.26341	1.43
S0000136	4.07015	4.25			S0000096	6.31387	4.75
S0000137	5.04858	4.48			S0000126	6.43145	2.18
S0000138	3.61004	3.78			S0000105	6.65956	5.51
S0000139	3.63283	4.03			S0000109	6.68313	2.76
S0000140	4.10675	4.28			S0000026	6.81742	1.14
S0000141	4.29398	4.32			S0000019	6.83689	1.56
S0000142	4.75026	4.91			S0000032	6.86276	1.4
S0000143	5.21856	4.94			S0000117	7.40749	3.64
S0000144	4.29398	4.3			S0000110	7.60335	4.02
S0000145	4.26587	4.61			S0000104	7.7663	4.91
S0000146	5.77071	4.8			S0000027	7.87074	1.25
S0000147	4.02108	4.54			S0000018	8.0356	1.15
S0000148	4.09786	4.84			S0000020	8.73835	1.18
S0000149	4.55626	5.13			S0000024	8.91526	1.3
S0000150	1.46987	5.86			S0000028	9.90731	1.42
S0000151	1.51209	5.03			S0000114	12.1875	4.33
S0000152	2.43016	5.73			S0000118	12.674	4.55
S0000153	1.89021	5.83			S0000116	13.7743	3.43
S0000154	2.84336	5.53			S0000119	14.3918	5.34

## Sheet: Cover
Section ESM_3. Table and plot of Kier Indices for the 146 compounds modeled.
In following tabs, compounds are identified by numbers (e.g, S0000001, S0000002, etc.) that correspond to the numbers in Table S1 (e.g., Compounds 1, 2 etc.) Table S1 also includes Kier Indices for estrogen and acute toxicity models compared to the androgens in an effort to establish under what circumstances 3D-SDAR modeling can use a 2D>3D direct conversion shortcut, saving 93% - 97% of the mode…
In following tabs, compounds are identified by numbers (e.g, S0000001, S0000002, etc.) that correspond to the numbers in Table ESM_2 (e.g., Compounds 1, 2 etc.)
This spreadsheet also includes Kier Indices for estrogen and acute toxicity models compared to the androgens.

## Sheet: Journal I.D.
For Journal of Computer-Assisted Molecular Design Online Resource_3
Alignment Independent Technique for 3D QSAR Analysis
Jon G. Wilkes*1, Iva B. Stoyanova-Slavova1, Dan A. Buzatu1
1 Division of Systems Biology at the National Center for Toxicological Research, 3900 NCTR Road, Jefferson, AR 72079 USA
*Corresponding Author:
Jon G. Wilkes
E: jon.wilkes@fda.hhs.gov
