# Supplementary material for: Alignment-independent technique for 3D QSAR analysis
Source: J Comput Aided Mol Des. 2016 Mar 30;30:331–45. doi: 10.1007/s10822-016-9909-0 (PMC4833814; doi:10.1007/s10822-016-9909-0)
Supplement: Supplementary file 6 — Supplementary material 6 (XLSX 52 kb) [file 10822_2016_9909_MOESM6_ESM.xlsx]

## Sheet: AquaticChemSpider
100 cycles R2 (5LV, 0.5A14P)			Experimental	Average predicted
0.61286			6.24	5.53759
0.6794			5.57	4.47526
0.36545			5.64	4.60111
0.61473			5.8	5.47345
0.83781			5.46	3.94709
0.76335			5.93	5.577
0.73224			5.97	5.82202
0.64867			5.56	4.89427
0.64853			6.33	6.07576
0.70226			5.56	6.75106
0.46957			5.66	5.29971
0.58945			6.01	6.08237
0.64074			6.03	6.22531
0.67135			5.67	5.25567
0.76259			0.65	2.70634
0.62299			0.69	2.71956
0.605			0.93	2.79492
0.69161			1.15	1.30039
0.69966			1.56	0.772562
0.64231			1.18	2.75967
0.72432			1.13	2.32066
0.70951			1.07	3.36017
0.669			1.4	4.02505
0.76219			1.3	2.03169
0.44736			1.18	2.90189
0.7236			1.14	1.72848
0.56333			1.25	2.30804
0.81639			1.42	0.525184
0.56596			1.26	1.92946
0.76123			1.4	1.40783
0.6741			1.43	1.32738
0.62979			1.4	1.03099
0.65877			1.32	1.54096
0.54774			1.44	2.61506
0.77563			2.15	3.19043
0.61616			2.21	3.18064
0.70741			2	2.20849
0.53872			1.61	2.2299
0.69601			2.2	3.57362
0.85472			1.95	3.24498
0.50968			1.91	3.37781
0.68489			3.57	3.9349
0.5982			2.27	2.90782
0.59284			2.17	2.54845
0.46314			2.17	2.543
0.75604			3.62	3.81152
0.84835			3.39	3.89262
0.67687			2.54	3.30664
0.74104			3.11	3.71039
0.64144			3.41	3.21464
0.77358			4.16	3.40408
0.50887			2.62	3.06121
0.76911			2.4	2.99684
0.62526			4.16	3.18003
0.43192			5	3.31583
0.56071			3.95	2.80218
0.7067			4.48	3.97577
0.85095			4.74	3.83517
0.65936			4.18	3.82762
0.58237			3.97	3.68933
0.59711			3.88	3.85507
0.75443			3.82	3.79088
0.72239			3.73	2.79177
0.67502			3.69	4.00482
0.70532			3.67	3.70791
0.67712			3.6	3.31986
0.75827			3.6	3.97388
0.53516			3.5	3.46892
0.60186			3.28	3.84017
0.49626			3.21	2.69123
0.31606			3.2	3.33972
0.76661			3.15	3.45672
0.81122			3.92	3.30755
0.81602			3.97	3.16295
0.67295			4.34	3.82257
0.72508			3.89	3.66247
0.71304			4.02	3.79841
0.55223			4.21	3.81233
0.75556			3.77	3.72005
0.47053			3.83	3.87012
0.63657			3.95	4.34115
0.40851			4.06	4.14745
0.5817			4.28	4.32326
0.44642			4.52	4.38717
0.67399			4.09	4.32599
0.53485			4.31	2.87093
0.87397			3.54	3.74245
0.62165			3.86	3.73679
0.57896			4.08	4.22386
0.72158			4.51	4.38758
0.6965			4.72	4.60506
0.42164			3.45	3.82483
0.57236			3.62	3.99989
0.35661			3.81	4.03288
0.67981			3.6	3.27257
0.71698			4.75	4.21775
0.7432			4.47	3.86891
0.63306			4.93	4.57224
0.64088			4.37	4.37678
0.58562			3.96	2.47158
			1.86	3.47101
			3.16	3.8981
			3.41	3.90695
			4.91	5.08207
			5.51	4.68946
			4.59	3.57705
			3.65	3.88102
			3.65	3.56194
			2.76	2.93113
			4.02	4.63869
			3.34	3.57451
			2.46	3.14095
			2.9	3.4385
			4.33	3.45705
			2.51	3.207
			3.43	3.26486
			3.64	3.80751
			4.55	5.26171
			5.34	4.13985
			4.36	3.68012
			4.19	4.06949
			2.09	3.47929
			2.3	3.10415
			5.04	3.8034
			2.24	3.1354
			2.18	3.07547
			5.17	3.64075
			3.05	3.32617
			3.47	3.72854
			3.74	3.8791
			4.14	3.77073
			3.72	3.94719
			3.9	4.07979
			4.26	4.30389
			3.89	4.10724
			4.25	4.16297
			4.48	4.1163
			3.78	3.89379
			4.03	4.13915
			4.28	4.13045
			4.32	4.34005
			4.91	4.97524
			4.94	4.92732
			4.3	3.928
			4.61	4.24648
			4.8	4.2215
			4.54	5.00397
			4.84	4.8904
			5.13	4.77095
			5.86	3.81073
			5.03	3.87172
			5.73	3.8119
			5.83	3.89643
			5.53	3.80993

## Sheet: EstrogenChemSpider
100 cycles R2 (10LV, 1A12P)			Experimental	Average predicted												Experimental	Average predicted
0.34861			-0.36	-2.35366												-0.36	-2.35366
0.70787			-0.82	-1.34023												-0.82	-1.34023
0.43536			-1.65	-1.72316												-1.65	-1.72316
0.48452			-2.98	-1.5574												-2.98	-1.5574
0.50679			-2.31	-2.25989												-2.31	-2.25989
0.54149			1.48	-1.27566												1.48	-1.27566
0.67877			-2.35	-2.17379												-2.35	-2.17379
0.49155			-2.78	-2.44144												-2.78	-2.44144
0.59871			-0.6	-1.86169												-0.6	-1.86169
0.74948			-4.09	2.47389	outlier													-4.09	2.47389
0.61438			-3.41	-2.30162												-3.41	-2.30162
0.59392			-3.54	-3.16245												-3.54	-3.16245
0.76674			-3.37	-2.60703												-3.37	-2.60703
0.29354			-2.78	-2.3087												-2.78	-2.3087
0.65553			-2.85	-2.8177												-2.85	-2.8177
0.81334			-0.64	-2.55158												-0.64	-2.55158
0.62774			-1.44	-2.27807												-1.44	-2.27807
0.73668			-3.25	-3.11522												-3.25	-3.11522
0.44297			-2.77	-2.97065												-2.77	-2.97065
0.12991			-2.18	-3.07588												-2.18	-3.07588
0.60853			-3.61	-2.88452												-3.61	-2.88452
0.6519			-1.89	-4.03902												-1.89	-4.03902
0.37754			-1.82	-1.91474												-1.82	-1.91474
0.64806			2.6	1.7035												2.6	1.7035
0.71408			-2.11	-1.79776												-2.11	-1.79776
0.41587			-2.89	-1.49879												-2.89	-1.49879
0.63131			2	0.608856												2	0.608856
0.59402			0.99	0.213365												0.99	0.213365
0.23107			0.86	-1.12138												0.86	-1.12138
0.69837			2.28	0.750465												2.28	0.750465
0.73194			1.57	1.78187												1.57	1.78187
0.47332			1.47	1.21372												1.47	1.21372
0.36359			-1.53	-2.26735												-1.53	-2.26735
0.69131			1.82	0.729195												1.82	0.729195
0.56856			1.14	1.06518												1.14	1.06518
0.50822			1.16	3.83227												1.16	3.83227
0.80851			0.49	0.0303645												0.49	0.0303645
0.29733			-2.67	-1.38402												-2.67	-1.38402
0.71741			-0.92	-1.2691												-0.92	-1.2691
0.54182			2.48	-1.03146												2.48	-1.03146
0.6287			1.57	0.0652397												1.57	0.0652397
0.65384			0.21	0.576288												0.21	0.576288
0.57706			2.24	2.06707												2.24	2.06707
0.2383			-0.14	0.298125												-0.14	0.298125
0.58597			-0.14	1.46506												-0.14	1.46506
0.36415			-1.5	0.0932011												-1.5	0.0932011
0.24685			-3.05	-2.89489												-3.05	-2.89489
0.72456			0.35	0.514241												0.35	0.514241
0.79334			-1.55	-1.94556												-1.55	-1.94556
0.70223			-2.13	-2.18576												-2.13	-2.18576
0.55294			-1.16	-1.31163												-1.16	-1.31163
0.60631			-2.37	-3.006												-2.37	-3.006
0.68831			0.32	-0.524913												0.32	-0.524913
0.60052			-1.61	-1.73816												-1.61	-1.73816
0.75526			-3.09	-1.3641												-3.09	-1.3641
0.71632			-0.05	-2.04537												-0.05	-2.04537
0.68471			-2.75	-1.79437												-2.75	-1.79437
0.42932			1.63	-0.547081												1.63	-0.547081
0.35995			-2.61	-2.34401												-2.61	-2.34401
0.13184			-1.87	-0.786952												-1.87	-0.786952
0.55575			-3.07	-1.52909												-3.07	-1.52909
0.63327			-2.46	-1.84699												-2.46	-1.84699
0.76163			-3.05	-2.94965												-3.05	-2.94965
0.56327			-3.73	-2.7623												-3.73	-2.7623
0.25484			-2.45	-2.33551												-2.45	-2.33551
0.52399			-3.13	-2.73221												-3.13	-2.73221
0.64995			-1.51	-0.926788												-1.51	-0.926788
0.7752			-3.67	-1.42692												-3.67	-1.42692
0.45003			-3.04	-2.94515												-3.04	-2.94515
0.59972			1.18	0.392024												1.18	0.392024
0.75779			-1.07	-2.27556												-1.07	-2.27556
0.53609			0.14	-0.212257												0.14	-0.212257
0.65126			-3.26	-2.98123												-3.26	-2.98123
0.56722			-3.02	-1.75886												-3.02	-1.75886
0.88629			-4.17	-3.18221												-4.17	-3.18221
0.46212			-2.35	-2.1392												-2.35	-2.1392
0.5639			-2.55	-2.06831												-2.55	-2.06831
0.66459			-3.38	-3.63401												-3.38	-3.63401
0.58767			-4.5	-3.53373												-4.5	-3.53373
0.76513			-2.43	-2.75443												-2.43	-2.75443
0.79528			-2.69	-2.75043												-2.69	-2.75043
0.59602			-1.44	-1.49982												-1.44	-1.49982
0.60733			-3.44	-2.37549												-3.44	-2.37549
0.27291			-0.55	-0.949893												-0.55	-0.949893
0.76859			-1.26	-1.04267												-1.26	-1.04267
0.57299			-0.82	-0.931764												-0.82	-0.931764
0.68396			1.16	0.765287												1.16	0.765287
0.76654			1.31	0.0264669												1.31	0.0264669
0.56159			-0.3	-0.396763												-0.3	-0.396763
0.69215			1.14	-0.885886												1.14	-0.885886
0.73627			-3.87	-2.97906												-3.87	-2.97906
0.32389			-0.89	-1.06487												-0.89	-1.06487
0.36557			-2.88	-2.66847												-2.88	-2.66847
0.58654			-0.63	-0.633114												-0.63	-0.633114
0.65579			0.42	-0.940681												0.42	-0.940681
0.72716			-2.65	-2.98862												-2.65	-2.98862
0.17303			-1.25	1.05257												-1.25	1.05257
0.69841			-0.29	-0.611202												-0.29	-0.611202
0.26031			-2.74	-0.987375												-2.74	-0.987375
0.25364			0.97	1.4532												0.97	1.4532
			-2.2	-0.0270542												-2.2	-0.0270542
			-1.65	-0.242172												-1.65	-0.242172
			-1.48	-0.0333183												-1.48	-0.0333183
			0.6	0.000171935												0.6	0.000171935
			-0.68	-2.65856												-0.68	-2.65856
			1.19	2.29756												1.19	2.29756
			1.11	2.26686												1.11	2.26686
			-0.05	-0.158954												-0.05	-0.158954
			-0.02	-1.207												-0.02	-1.207
			-3.44	-2.96566												-3.44	-2.96566
			-1.73	-1.88333												-1.73	-1.88333
			-3.07	-2.46852												-3.07	-2.46852
			-3.67	-3.64829												-3.67	-3.64829
			-3.61	-3.19579												-3.61	-3.19579
			-3.66	-3.68309												-3.66	-3.68309
			-0.15	0.840737												-0.15	0.840737
			-0.67	-0.602909												-0.67	-0.602909
			-2.09	-2.13471												-2.09	-2.13471
			-1.74	-2.70981												-1.74	-2.70981
			-2.54	-2.88236												-2.54	-2.88236
			-3.22	-3.12855												-3.22	-3.12855
			-3.22	-2.84362												-3.22	-2.84362
			-3.44	-3.34728												-3.44	-3.34728
			-2.74	-1.48505												-2.74	-1.48505
			-2.82	-3.6028												-2.82	-3.6028
			-0.19	-0.430668												-0.19	-0.430668
			-0.69	1.14294												-0.69	1.14294
			-2.3	-3.31633												-2.3	-3.31633
			-3.16	-1.60346												-3.16	-1.60346
			-0.35	-1.95151												-0.35	-1.95151

## Sheet: AndrogenConform1A16P
100 cycles R2 (4LV, 1A16P)			Experimental	Average predicted
0.55691			-3.13	-2.28744
0.79005			-3.19	-2.15847
0.34277			-2.08	-1.61058
0.3691			-2.13	-1.56578
0.54887			-2.4	-1.65986
0.61507			-0.12	-2.43259
0.58482			-0.1	-0.158591
0.42139			-1.74	-2.14172
0.49176			-1.73	-2.07392
0.61961			-1.72	-2.1603
0.32219			-3.18	-2.3883
0.76715			-2.53	-2.48984
0.74505			-2.76	-2.72157
0.60701			-2.46	-2.86127
0.24255			-3.12	-2.39944
0.78375			-1.44	-1.31246
0.41121			-2.52	-2.35665
0.64331			-2.1	-2.34865
0.60279			-2.08	-1.87035
0.43687			-1.98	-1.95771
0.31764			-3.17	-2.29081
0.54624			0.54	-1.03846
0.33599			-2.25	-2.24634
0.48666			-0.81	0.422956
0.70935			0.36	-0.125527
0.74928			-3.46	-2.40185
0.6706			-2.27	-2.3029
0.35818			-2.48	-2.16629
0.48921			-2.67	-2.96123
0.59612			-2.44	-2.39412
0.31029			-3.09	-2.49629
0.40725			-2.27	-1.3396
0.59417			-2.89	-2.1497
0.70504			-2.85	-2.06678
0.68101			-0.31	-0.373871
0.51946			-0.62	-0.360112
0.52162			-2.59	-2.34789
0.64814			-1.81	-2.09681
0.72103			-2.74	-2.3727
0.58495			-1.69	-2.49079
0.73608			-2.78	-2.43964
0.72524			-1.43	-2.189
0.72183			-2.19	-2.05904
0.5735			-1.8	-2.01192
0.49478			-0.91	-0.686526
0.59673			-1.49	-2.25583
0.64422			-2.44	-2.11477
0.4534			-2.39	-2.14243
0.6673			-2.67	-2.08754
0.46505			-1.98	-1.76516
0.14274			1.45	-0.0561153
0.59684			-0.74	-1.61302
0.63851			-3.32	-0.638179
0.44609			-1.64	-1.97704
0.57663			0.94	0.512174
0.75871			-1.78	-2.27239
0.62351			-2.77	-2.40357
0.40809			-0.41	0.0635513
0.59553			-2.02	-1.76918
0.49478			-0.66	-0.971839
0.75845			-2.12	-0.77339
0.58539			-1.7	-1.41027
0.73087			-1.72	-2.14544
0.63673			-2.09	-1.99411
0.58438			-2.63	-2.10563
0.81371			-3.28	-1.88423
0.41561			-2.39	-1.77328
0.69274			-2.09	-1.98209
0.48284			-2.07	-2.78423
0.62327			-3.12	-2.28249
0.65121			-2.32	-2.00402
0.36878			-1.51	-1.57928
0.70941			-1.64	-1.5394
0.7228			-1.87	-3.05474
0.40569			-2.77	0.0555929
0.62273			-0.32	1.64382
0.75299			-2.42	-1.18455
0.58264			0.07	-0.0185112
0.71587			-2.22	-2.00991
0.56805			-1.95	-3.05845
0.58101			-2.73	-3.30958
0.57158			-3.44	-2.73053
0.45372			-1.66	-2.04311
0.78774			2.14	0.383328
0.38777			-1.31	-2.05116
0.73507			-2.84	-2.28127
0.74803			-3.56	-3.73335
0.46499			-1.66	-1.71973
0.53125			-1.87	-2.24232
0.72951			-1	-0.239411
0.51907			-2.39	-2.01734
0.65685			-3.15	-1.4303
0.75749			-1.42	-1.06359
0.62937			-1.61	-1.81824
0.31654			-2.25	-2.40678
0.35278			-2.4	-2.5334
0.70735			-2.42	-2.57243
0.69679			-2.44	-3.0424
0.65876			-1.64	-1.01987
0.78361			-1.47	-1.79499
			-1.78	-1.73091
			-2.81	-2.38629
			-1.58	-2.06794
			-2.12	-1.98125
			-2.25	-2.30231
			-2.26	-2.29106
			1.28	1.19339
			-2.61	-2.4399
			2.27	0.275262
			-1.84	-2.03238
			-1.63	-1.20098
			-3	-2.54364
			-1.63	-1.87714
			-1.57	-2.17428
			-2.28	-2.39737
			0.41	0.400149
			-0.7	-0.969719
			1.22	1.02651
			-1.52	-1.94913
			-1.81	-2.04673
			-1.69	-1.90003
			-1.94	-1.57681
			-2.2	-2.06711
			-1.7	-1.86738
			-1.7	-2.07761
			-1.76	-1.78908
			-2.11	-1.92776
			-2.05	-2.48863
			-2.61	-2.55398
			-0.7	-0.877256
			-0.64	-0.234096
			-2.22	-2.62197
			2	0.968198
			-0.35	1.65237
			-1.59	-2.40645
			1.28	0.880264
			-0.79	0.38869
			0.54	0.145506
			-2.13	-2.23998
			2.05	-0.513751
			-1.69	-2.42616
			-1.98	-1.90565
			-2.05	-1.97828
			-2.5	-1.99717
			-2.14	-2.1279
			-1.64	-1.94074

## Sheet: AndrogenBestOfEach70_30
100 cycles R2 (2LV, 1A6P)			Experimental	Average predicted
0.78318			-3.13	-2.09497
0.47134			-3.19	-2.13087
0.41887			-2.08	-1.4846
0.18907			-2.13	-1.52601
0.64963			-2.4	-1.19873
0.58956			-0.12	-1.68024
0.68603			-0.1	-0.716725
0.15816			-1.74	-2.14335
0.45177			-1.73	-2.17316
0.69289			-1.72	-2.15198
0.17928			-3.18	-2.23797
0.78792			-2.53	-2.14619
0.82306			-2.76	-2.4018
0.31018			-2.46	-2.3196
0.28863			-3.12	-2.38221
0.51315			-1.44	-1.25118
0.34136			-2.52	-2.07809
0.66987			-2.1	-2.43481
0.46759			-2.08	-2.20007
0.62129			-1.98	-1.99688
0.5529			-3.17	-2.17219
0.53114			0.54	-1.06526
0.33398			-2.25	-2.03365
0.61332			-0.81	-0.362657
0.69336			0.36	-0.541237
0.60235			-3.46	-2.07382
0.68712			-2.27	-2.34393
0.32851			-2.48	-2.27321
0.54793			-2.67	-2.25287
0.58599			-2.44	-2.39797
0.52541			-3.09	-2.27842
0.57814			-2.27	-2.17658
0.29296			-2.89	-2.17948
0.77156			-2.85	-2.33431
0.614			-0.31	-0.375698
0.36999			-0.62	-0.63766
0.43689			-2.59	-2.14451
0.61358			-1.81	-1.75871
0.49878			-2.74	-2.21174
0.52775			-1.69	-2.05789
0.55518			-2.78	-2.20527
0.6195			-1.43	-2.21027
0.51882			-2.19	-2.32716
0.39454			-1.8	-1.83128
0.45418			-0.91	-1.26247
0.51869			-1.49	-2.07822
0.78513			-2.44	-2.07999
0.48276			-2.39	-1.97375
0.6682			-2.67	-2.08276
0.42112			-1.98	-1.18105
0.35389			1.45	-0.612365
0.68203			-0.74	-1.17646
0.71265			-3.32	-0.495249
0.24954			-1.64	-1.60898
0.41909			0.94	-0.042122
0.72818			-1.78	-2.24295
0.54114			-2.77	-2.54827
0.39726			-0.41	-0.122475
0.61117			-2.02	-1.4868
0.56923			-0.66	-0.568562
0.45047			-2.12	-0.998813
0.62804			-1.7	-2.09971
0.59242			-1.72	-2.11352
0.74917			-2.09	-2.07991
0.51509			-2.63	-2.31834
0.78186			-3.28	-2.87587
0.3856			-2.39	-2.23534
0.62889			-2.09	-2.17376
0.16984			-2.07	-2.46571
0.58237			-3.12	-2.02713
0.67649			-2.32	-2.28032
0.2343			-1.51	-1.83814
0.5765			-1.64	-2.17066
0.68956			-1.87	-1.01759
0.34091			-2.77	-1.23486
0.57918			-0.32	-0.604035
0.76123			-1.66	-1.62727
0.53306			-2.42	-0.475204
0.71614			0.07	-2.22812
0.67039			-2.22	-2.34632
0.7638			-1.95	-2.0953
0.54774			-2.73	-2.24043
0.3866			-3.44	-1.92038
0.78973			2.14	0.559362
0.26211			-1.31	-2.14968
0.69391			-2.84	-1.52604
0.75637			-3.56	-3.1925
0.59764			-1.66	-2.27812
0.73254			-1.87	-2.02291
0.5896			-1	1.44496
0.40471			-2.39	-2.24498
0.58551			-3.15	-1.44438
0.69354			-1.42	-1.1116
0.54728			-1.61	-2.24269
0.34169			-2.25	-2.18072
0.34679			-2.4	-2.63581
0.49998			-2.42	-2.02687
0.76645			-2.44	-2.50253
0.62945			-1.64	-1.93286
0.51117			-1.47	-2.42424
			-1.78	-1.72184
			-2.81	-2.22982
			-1.58	-2.24696
			-2.12	-2.12064
			-2.25	-2.21297
			-2.26	-2.26226
			1.28	0.344278
			-2.61	-1.90574
			2.27	0.0418066
			-1.84	-1.97345
			-1.63	-1.90258
			-3	-2.13251
			-1.63	-1.39647
			-1.57	-1.92294
			-2.28	-2.25787
			0.41	1.26084
			-0.7	-0.415495
			1.22	1.45799
			-1.52	-2.29916
			-1.81	-2.14269
			-1.69	-2.19581
			-1.7	-2.03038
			-1.7	-1.92382
			-1.76	-2.18524
			-1.94	-2.18319
			-2.2	-2.18638
			-2.11	-2.24995
			-2.05	-2.29254
			-2.61	-2.20001
			-0.7	-0.155421
			-0.64	-0.591788
			-2.22	-2.25185
			2	-0.194542
			-0.35	-0.0541069
			-1.59	-1.8492
			1.28	0.901011
			-0.79	0.00377951
			0.54	-0.233181
			-2.13	-2.29674
			2.05	-0.1892
			-1.69	-2.16013
			-1.98	-2.28266
			-2.05	-2.15884
			-2.5	-2.16076
			-2.14	-2.18604
			-1.64	-2.31993

## Sheet: Journal I.D.
For Journal of Computer-Assisted Molecular Design Online Resource_6
Alignment Independent Technique for 3D QSAR Analysis
Jon G. Wilkes*1, Iva B. Stoyanova-Slavova1, Dan A. Buzatu1
1 Division of Systems Biology at the National Center for Toxicological Research, 3900 NCTR Road, Jefferson, AR 72079 USA
*Corresponding Author:
Jon G. Wilkes
E: jon.wilkes@fda.hhs.gov
