# Supplementary material for: Alignment-independent technique for 3D QSAR analysis
Source: J Comput Aided Mol Des. 2016 Mar 30;30:331–45. doi: 10.1007/s10822-016-9909-0 (PMC4833814; doi:10.1007/s10822-016-9909-0)
Supplement: Supplementary file 9 — Supplementary material 9 (XLS 46 kb) [file 10822_2016_9909_MOESM9_ESM.xls]

## Sheet: Sheet1
Androgen70_30_1A6P		Androgen50_50_1A6P		AndrogenCnf1A8P		AndrogenCnf1A16P		Androgen15A8P(2D>3D)
Training	HO test	Training	HO test	Training	HO test	Training	HO test	Training	HO test
0.83323	0.78318	0.8399	0.77507	0.91658	0.5859	0.91361	0.55691	0.90323	0.61163
0.82755	0.47134	0.83508	0.46983	0.91139	0.70963	0.91253	0.79005	0.89266	0.70345		P-value
0.85995	0.41887	0.86799	0.40633	0.92288	0.41172	0.91671	0.34277	0.9246	0.42588			Androgen70_30_1A6P	Androgen50_50_1A6P	AndrogenCnf1A8P	AndrogenCnf1A16P	Androgen15A8P(2D>3D)
0.87416	0.18907	0.88134	0.18183	0.94917	0.3636	0.95145	0.3691	0.941	0.4255		Androgen70_30_1A6P	1	0.934727	0.224183	0.108692	0.0219254
0.84135	0.64963	0.84742	0.65284	0.94523	0.5809	0.94982	0.54887	0.93631	0.61168		Androgen50_50_1A6P		1	0.267378	0.134085	0.0298036
0.84972	0.58956	0.85443	0.57776	0.93029	0.59217	0.91129	0.61507	0.92466	0.65951		AndrogenCnf1A8P			1	0.621616	0.217929
0.82566	0.68603	0.8299	0.73009	0.90535	0.58494	0.889	0.58482	0.89381	0.56304		AndrogenCnf1A16P				1	0.496862
0.86292	0.15816	0.87063	0.14306	0.93533	0.42851	0.9311	0.42139	0.92607	0.44142		Androgen15A8P(2D>3D)					1
0.81905	0.45177	0.82808	0.45988	0.92272	0.46388	0.92655	0.49176	0.90728	0.43221
0.83843	0.69289	0.84067	0.69322	0.91802	0.46308	0.90166	0.61961	0.90355	0.45617
0.85583	0.17928	0.86287	0.15285	0.93033	0.37908	0.92786	0.32219	0.92351	0.41876
0.83396	0.78792	0.84151	0.7941	0.93223	0.67653	0.92758	0.76715	0.91423	0.68376
0.82207	0.82306	0.82726	0.84268	0.90329	0.62799	0.90774	0.74505	0.89213	0.67865
0.82994	0.31018	0.83596	0.2888	0.91115	0.63562	0.90266	0.60701	0.90183	0.66543
0.83962	0.28863	0.84517	0.27428	0.92297	0.18267	0.91444	0.24255	0.91368	0.20956
0.83586	0.51315	0.84401	0.52786	0.91503	0.62442	0.9029	0.78375	0.90336	0.66627
0.85965	0.34136	0.86158	0.34947	0.92533	0.43287	0.92269	0.41121	0.91575	0.39772
0.84096	0.66987	0.84325	0.67787	0.92523	0.60483	0.92165	0.64331	0.92004	0.61773
0.84363	0.46759	0.85278	0.48791	0.92328	0.57513	0.92848	0.60279	0.91134	0.5622
0.8636	0.62129	0.86548	0.61191	0.91559	0.53975	0.91164	0.43687	0.90715	0.5692
0.83307	0.5529	0.84074	0.53335	0.91016	0.66276	0.89774	0.31764	0.89744	0.71733
0.85008	0.53114	0.85455	0.52972	0.93681	0.49252	0.93596	0.54624	0.92805	0.52568
0.83385	0.33398	0.83922	0.34611	0.93091	0.32278	0.92389	0.33599	0.92195	0.36953
0.82969	0.61332	0.83861	0.61846	0.9279	0.58146	0.92492	0.48666	0.91923	0.54995
0.83596	0.69336	0.84244	0.69335	0.93126	0.75464	0.92062	0.70935	0.92196	0.76584
0.82408	0.60235	0.83061	0.60548	0.91211	0.67145	0.90634	0.74928	0.89785	0.68741
0.84636	0.68712	0.85144	0.70718	0.92274	0.67538	0.90735	0.6706	0.91207	0.63102
0.87592	0.32851	0.88137	0.32573	0.94305	0.401	0.94185	0.35818	0.93632	0.41054
0.84191	0.54793	0.85074	0.55723	0.93931	0.49007	0.93516	0.48921	0.93037	0.46773
0.83731	0.58599	0.84367	0.57887	0.92163	0.60131	0.91463	0.59612	0.9101	0.67293
0.84225	0.52541	0.84831	0.51455	0.92255	0.30294	0.91835	0.31029	0.91504	0.32533
0.82107	0.57814	0.82765	0.58817	0.91925	0.51636	0.90284	0.40725	0.90593	0.51421
0.86848	0.29296	0.87011	0.30102	0.91639	0.53361	0.90978	0.59417	0.90547	0.51859
0.82701	0.77156	0.83191	0.77564	0.93169	0.73624	0.9179	0.70504	0.92605	0.71193
0.85641	0.614	0.8581	0.60967	0.90889	0.76491	0.90265	0.68101	0.89771	0.81978
0.80106	0.36999	0.80976	0.37529	0.88765	0.55743	0.88821	0.51946	0.87451	0.56819
0.84025	0.43689	0.84537	0.43921	0.93693	0.53288	0.92648	0.52162	0.92999	0.53847
0.84645	0.61358	0.85313	0.60983	0.93218	0.62714	0.92799	0.64814	0.92316	0.66062
0.8385	0.49878	0.84409	0.48608	0.91302	0.69776	0.90478	0.72103	0.9038	0.72948
0.86291	0.52775	0.86596	0.52277	0.92773	0.66626	0.90596	0.58495	0.91721	0.67688
0.85444	0.55518	0.85703	0.55187	0.92116	0.61431	0.8941	0.73608	0.90839	0.70386
0.83285	0.6195	0.83769	0.55902	0.91451	0.62879	0.9034	0.72524	0.90171	0.69735
0.85425	0.51882	0.85818	0.53391	0.91114	0.67326	0.90689	0.72183	0.89829	0.75648
0.836	0.39454	0.84098	0.38162	0.91177	0.60169	0.90988	0.5735	0.90157	0.67473
0.86689	0.45418	0.86933	0.4471	0.94226	0.45508	0.93036	0.49478	0.93633	0.45395
0.84353	0.51869	0.84738	0.50535	0.91915	0.64703	0.90979	0.59673	0.9034	0.6266
0.82423	0.78513	0.82859	0.80685	0.91048	0.65382	0.90334	0.64422	0.89533	0.62942
0.83522	0.48276	0.84099	0.47551	0.9192	0.47159	0.91245	0.4534	0.90775	0.47513
0.84843	0.6682	0.85407	0.64598	0.91271	0.69408	0.90273	0.6673	0.90048	0.69257
0.87861	0.42112	0.87941	0.42216	0.93713	0.51624	0.92399	0.46505	0.92792	0.50774
0.83651	0.35389	0.84204	0.3315	0.91911	0.27082	0.91507	0.14274	0.91641	0.3825
0.85322	0.68203	0.8585	0.68187	0.94367	0.57531	0.94331	0.59684	0.93652	0.5725
0.82432	0.71265	0.82934	0.70943	0.91397	0.73017	0.90308	0.63851	0.90193	0.82448
0.8881	0.24954	0.89316	0.24536	0.95353	0.41428	0.95497	0.44609	0.94402	0.46824
0.87076	0.41909	0.8728	0.40832	0.93208	0.49443	0.93167	0.57663	0.92706	0.52639
0.83315	0.72818	0.83945	0.72684	0.91606	0.70376	0.90238	0.75871	0.90004	0.78393
0.8333	0.54114	0.83969	0.53001	0.91133	0.59534	0.90547	0.62351	0.90012	0.62189
0.82207	0.39726	0.83061	0.39195	0.92274	0.38987	0.91842	0.40809	0.91008	0.37168
0.8377	0.61117	0.84391	0.61529	0.92458	0.606	0.91414	0.59553	0.92029	0.60458
0.86364	0.56923	0.86924	0.57887	0.94231	0.61562	0.93729	0.49478	0.93478	0.59429
0.86692	0.45047	0.86927	0.48341	0.92011	0.61147	0.90616	0.75845	0.90643	0.63389
0.83953	0.62804	0.84369	0.63737	0.89142	0.72568	0.89079	0.58539	0.88068	0.74028
0.84117	0.59242	0.8485	0.59806	0.90807	0.76682	0.91252	0.73087	0.89358	0.73658
0.83129	0.74917	0.83561	0.76164	0.91746	0.62983	0.91018	0.63673	0.9013	0.68243
0.878	0.51509	0.88179	0.5204	0.94845	0.47401	0.94109	0.58438	0.94298	0.50518
0.81068	0.78186	0.81369	0.7928	0.89593	0.80939	0.88516	0.81371	0.88725	0.75651
0.83209	0.3856	0.83849	0.40502	0.92492	0.48243	0.913	0.41561	0.91526	0.58735
0.81738	0.62889	0.82212	0.64022	0.91094	0.68554	0.89846	0.69274	0.8997	0.73385
0.83375	0.16984	0.83877	0.1986	0.91488	0.31602	0.91508	0.48284	0.90272	0.27143
0.84751	0.58237	0.85366	0.58261	0.92742	0.56441	0.91968	0.62327	0.91766	0.58933
0.82423	0.67649	0.83123	0.67821	0.92306	0.62399	0.91357	0.65121	0.91009	0.62411
0.84652	0.2343	0.85291	0.23797	0.92437	0.38537	0.92693	0.36878	0.91319	0.40981
0.854	0.5765	0.85753	0.59258	0.93076	0.66803	0.92804	0.70941	0.91462	0.66384
0.81265	0.68956	0.81644	0.73533	0.90932	0.63665	0.89986	0.7228	0.89884	0.62683
0.83425	0.34091	0.83983	0.36832	0.91422	0.48278	0.91035	0.40569	0.90134	0.52413
0.78874	0.57918	0.79719	0.57713	0.89431	0.66843	0.88857	0.62273	0.87318	0.71694
0.82634	0.76123	0.83246	0.75769	0.90986	0.57767	0.89622	0.75299	0.89473	0.64375
0.83818	0.53306	0.84375	0.52971	0.92197	0.35565	0.91506	0.58264	0.90918	0.47723
0.81185	0.71614	0.817	0.72257	0.89828	0.70456	0.90193	0.71587	0.88703	0.69173
0.83997	0.67039	0.84687	0.68267	0.92744	0.50707	0.9188	0.56805	0.92186	0.51802
0.84111	0.7638	0.84521	0.76192	0.91794	0.65581	0.91236	0.58101	0.91438	0.66054
0.83988	0.54774	0.84897	0.54516	0.91931	0.61895	0.9208	0.57158	0.90351	0.60642
0.83492	0.3866	0.8394	0.37178	0.92269	0.31587	0.91992	0.45372	0.91091	0.43483
0.79619	0.78973	0.80188	0.80364	0.89107	0.72798	0.89323	0.78774	0.87853	0.7426
0.85824	0.26211	0.86099	0.25993	0.94522	0.31806	0.93818	0.38777	0.92939	0.3273
0.82555	0.69391	0.82985	0.69545	0.90188	0.69713	0.89778	0.73507	0.89012	0.67589
0.84184	0.75637	0.84487	0.75097	0.91565	0.59509	0.90599	0.74803	0.90402	0.76408
0.83571	0.59764	0.84272	0.58928	0.92264	0.54501	0.91952	0.46499	0.91279	0.57438
0.85565	0.73254	0.86126	0.73651	0.92408	0.59767	0.90887	0.53125	0.91419	0.60836
0.8532	0.5896	0.85555	0.60485	0.90785	0.67889	0.90168	0.72951	0.89911	0.71001
0.86889	0.40471	0.87586	0.38741	0.93636	0.55076	0.9346	0.51907	0.93096	0.5713
0.83364	0.58551	0.84255	0.57758	0.91218	0.58592	0.91012	0.65685	0.90339	0.71731
0.83309	0.69354	0.83761	0.69506	0.90438	0.74267	0.88608	0.75749	0.89029	0.77163
0.84564	0.54728	0.85369	0.55226	0.92179	0.63171	0.92324	0.62937	0.91129	0.60293
0.84348	0.34169	0.84928	0.33725	0.9195	0.36479	0.91005	0.31654	0.90666	0.39111
0.86129	0.34679	0.86671	0.32668	0.93388	0.35293	0.92901	0.35278	0.92822	0.341
0.85099	0.49998	0.85421	0.53309	0.91543	0.70024	0.91319	0.70735	0.90425	0.75444
0.81351	0.76645	0.81901	0.7785	0.90608	0.69985	0.90403	0.69679	0.89281	0.69392
0.84537	0.62945	0.85392	0.62825	0.9229	0.55247	0.92439	0.65876	0.9139	0.56528
0.84437	0.51117	0.84433	0.5782	0.90933	0.7292	0.89944	0.78361	0.9002	0.77058
0.841046	0.541889	0.846441	0.543802	0.920758	0.567404	0.914514	0.577075	0.910134	0.590466
